# Supplementary material for: Application of targeted multi-gene panel testing for the diagnosis of inherited peripheral neuropathy provides a high diagnostic yield with unexpected phenotype-genotype variability
Source: BMC Med Genet. 2015 Sep 21;16:84. doi: 10.1186/s12881-015-0224-8 (PMC4578331; doi:10.1186/s12881-015-0224-8)
Supplement: Additional file 1: Table S1. — Clearly Pathogenic Variants (Class 5) (XLSX 18 kb) [file 12881_2015_224_MOESM1_ESM.xlsx]

## Sheet: ST1
Supplementary Table 1: Clearly pathogenic variants (Class 5)						N/A = not applicable	NP = not present	MAF = Minor Allele Frequency		AR = Autosomal Recessive		AD = Autosomal Dominant			1 conflicting evidence
Gene	Ref Sequence	Variant		Occurrence in this cohort	Patient Phenotypes in this cohort	Amino Acid Conservation (# species in multiple alignment)	Nucleotide Conservation if synonymous/splice site change (PhyloP)	Grantham score	Polyphen2 HumVar Prediction	SIFT Prediction	Splice Site Prediction (5 tools)	dbSNP 142 rs #	% MAF dbSNP v142	% MAF EVS v6500	Confirmed pathogenic in the literature	Familial results in this cohort
AARS	NM_001605.2	c.986G>A	p.(Arg329His)	5	CMT1, Mixed, Mixed, Mixed, Mixed	High (15)	N/A	29	Probably Damaging	Deleterious	No effect	NP	NP	NP	Yes	AD, segregates with disease
BSCL2	NM_032667.6	c.263A>G	p.(Asn88Ser)	2	CMT2, CMT2	High (16)	Moderate (4.08)	46	Probably Damaging	Deleterious	5/5 novel acceptor	rs137852972	No MAF	NP	Yes	AD, segregates with disease
		c.269C>T	p.(Ser90Leu)	3	CMT2, CMT2, CMT2	High (16)	N/A	145	Probably Damaging	Deleterious	No effect	rs137852973	No MAF	NP	Yes	AD, segregates with disease
DCTN1	NM_004082.4	c.175G>A	p.(Gly59Ser)	1	HMN	High (10)	N/A	56	Probably Damaging	Deleterious	No effect	rs121909342	No MAF	NP	Yes	AD, segregates with disease
DNM2	NM_001005360.2	c.1739T>C	p.(Met580Thr)	1	CMT2	Moderate (14)	N/A	81	Benign	Deleterious	No effect	NP	NP	NP	Yes	None
DYNC1H1	NM_001376.4	c.1792C>T	p.(Arg598Cys)	1	HMN	High (11)	N/A	180	Probably Damaging	Deleterious	No effect	rs587780564	No MAF	NP	Yes	None
FIG4	NM_014845.5	c.122T>C	p.(Ile41Thr)	4	CMT1, CMT1, CMT2, CMT2	High (12)	N/A	89	Probably Damaging	Deleterious	No effect	rs121908287	0.07987	0.115	Yes	None
		c.831_838delTAAATTTG	p.(Lys278Trpfs*6)	1	CMT2	N/A	N/A	N/A	N/A	N/A	No effect	NP	NP	NP	Yes	None
GAN	NM_022041.3	c.1684C>G	p.(Pro562Ala)	4	CMT1, CMT1, CMT2, CMT2	High (11)	N/A	27	Benign	Deleterious	No effect	rs79901179	0.1797	0.338	Yes	None
GARS	NM_002047.1	c.1253A>G	p.(His418Arg)	1	CMT2	High (11)	N/A	29	Probably Damaging	Deleterious	No effect	NP	NP	NP	Yes	AD, segregates with disease
GDAP1	NM_018972.2	c.358C>T	p.(Arg120Trp)	2	CMT2, CMT2	High (12)	N/A	101	Probably Damaging	Deleterious	No effect	rs104894078	No MAF	NP	Yes	None
		c.368A>G	p.(His123Arg)	2	CMT1, CMT2	High (12)	N/A	29	Benign	Tolerated	No effect	rs397515442	No MAF	NP	Yes	AD, segregates with disease, clinical severity variable
		c.844C>T	p.(Arg282Cys)	2	CMT2, CMT2	High (12)	N/A	180	Probably Damaging	Deleterious	No effect	rs28937906	No MAF	NP	Yes	AR, biparental inheritance
GJB1	NM_000166.5	c.65G>A	p.(Arg22Gln)	1	CMT1	High (15)	Moderate (3.03)	43	Probably Damaging	Deleterious	3/5 novel donor	NP	NP	NP	Yes	None
		c.415G>A	p.(Val139Met)	1	CMT2	High (15)	N/A	21	Possibly Damaging	Deleterious	No effect	rs104894812	No MAF	NP	Yes	Segregates with disease, X-linked pedigree
		c.476G>A	p.(Gly159Asp)	1	CMT1	High (15)	N/A	94	Benign	Deleterious	No effect	NP	NP	NP	Yes	None
		c.-17G>A	p.?	1	CMT2	N/A	Weak (1.74)	N/A	N/A	N/A	5/5 novel donor	NP	NP	NP	Yes	None
		c.-103C>T	p.?	1	CMT2	N/A	Weak (1.9)	N/A	N/A	N/A	5/5 novel donor	NP	NP	NP	Yes	None
HSPB1	NM_001540.3	c.379C>T	p.(Arg127Trp)	1	HMN	Moderate (12)	N/A	101	Probably Damaging	Deleterious	No effect	rs29001571	No MAF	NP	Yes	None
		c.404C>T	p.(Ser135Phe)	2	CMT2, HMN	High (12)	N/A	155	Possibly Damaging	Tolerated	No effect	rs28939680	No MAF	NP	Yes	AD, segregates with disease
		c.452C>T	p.(Thr151Ile)	1	CMT2	Moderate (12)	N/A	89	Possibly Damaging	Tolerated	No effect	rs28937568	No MAF	NP	Yes	None
IGHMBP2	NM_002180.2	c.1082T>C	p.(Leu361Pro)	2	CMT1, HMN	High (11)	N/A	98	Probably Damaging	Deleterious	No effect	rs201060167	0.01997	NP	Yes	AR, biparental inheritance
		c.1156T>C	p.(Trp386Arg)	2	CMT2, HMN	High (11)	N/A	101	Probably Damaging	Deleterious	No effect	NP	NP	NP	Yes	AR, biparental inheritance
		c.1478C>T	p.(Thr493Ile)	2	CMT1, CMT2	High (11)	N/A	89	Probably Damaging	Deleterious	No effect	NP	NP	NP	Yes	None
		c.1738G>A	p.(Val580Ile)	1	CMT2	High (11)	N/A	29	Probably Damaging	Deleterious	No effect	rs137852667	No MAF	NP	Yes	None
		c.1909C>T	p.(Arg637Cys)	1	HMN	High (11)	N/A	180	Possibly Damaging	Deleterious	No effect	rs201563456	0.01997	NP	Yes	None
		c.2368C>T	p.(Arg790*)	1	CMT1	N/A	Not (-1.09)	N/A	N/A	N/A	No effect	NP	NP	NP	Yes	None
LITAF	NM_004862.3	c.334G>A	p.(Gly112Ser)	3	CMT1, CMT1, CMT1	High (12)	N/A	56	Probably Damaging	Deleterious	No effect	rs104894519	No MAF	0.0077	Yes	None
MED25	NM_030973.3	c.1004C>T	p.(Ala335Val)	7	CMT1, CMT2, CMT2, HMN, HSN, HSN, Complex	High (11)	N/A	64	Benign	Tolerated	No effect	rs145770066	0.09984	0.5	Yes	AR, biparental inheritance
MFN2	NM_014874.3	c.280C>T	p.(Arg94Trp)	2	CMT2, CMT2	High (11)	N/A	101	Probably Damaging	Deleterious	No effect	rs119103263	No MAF	NP	Yes	AD, segregates with disease
		c.1126A>G	p.(Met376Val)	2	CMT2, CMT2	Moderate (11)	N/A	21	Benign	Tolerated	No effect	NP	NP	NP	Yes	NP in asymptomatic offspring
		c.1403G>A	p.(Arg468His)	3	CMT1, CMT2, HMN	Moderate (11)	N/A	29	Benign	Tolerated	No effect	rs138382758	0.1997	0.192	Yes	None
		c.2119C>T	p.(Arg707Trp)	1	CMT1	High (11)	N/A	101	Probably Damaging	Deleterious	No effect	rs119103267	0.01997	0.038	Yes	None
MPZ	NM_000530.6	c.233C>T	p.(Ser78Leu)	2	CMT1, CMT1	High (11)	N/A	145	Probably Damaging	Deleterious	No effect	rs121913601	No MAF	NP	Yes	None
		c.487G>C	p.(Gly163Arg)	1	CMT1	High (11)	N/A	125	Possibly Damaging	Deleterious	No effect	rs281865128	No MAF	NP	Yes	None
		c.499G>A	p.(Gly167Arg)	1	CMT1	High (11)	N/A	125	Possibly Damaging	Deleterious	No effect	rs121913586	No MAF	NP	Yes	de novo
NEFL	NM_006158.3	c.23C>G	p.(Pro8Arg)	2	CMT1, CMT1	High (17)	N/A	103	Probably Damaging	Deleterious	3/5 novel donor	rs61491953	No MAF	NP	Yes	None
		c.293A>G	p.(Asn98Ser)	1	CMT1	High (17)	N/A	46	Probably Damaging	Deleterious	No effect	rs58982919	No MAF	NP	Yes	AD, segregates with disease
		c.1186G>A	p.(Glu396Lys)	1	HMN	High (17)	N/A	56	Probably Damaging	Deleterious	No effect	rs62636503	No MAF	NP	Yes	None
PMP22	NM_000304.2	c.281delG	p.(Gly94Alafs*17)	1	CMT2	N/A	N/A	N/A	N/A	N/A	No effect	NP	NP	NP	Yes	de novo
		c.353C>T	p.(Thr118Met)	5	CMT2, CMT2, HMN, HMN, HSN	High (12)	N/A	81	Probably Damaging	Deleterious	No effect	rs104894619	0.07987	0.377	Yes 1	Some evidence for non segregation
		c.(?_-1)_(*1_?)del	p.0 deletion	1	CMT2	N/A	N/A	N/A	N/A	N/A	N/A	NP	NP	NP	Yes	None
		c.(?_-1)_(*1_?)dup	p.[=] duplication	2	CMT2, Complex	N/A	N/A	N/A	N/A	N/A	N/A	NP	NP	NP	Yes	None
RAB7A	NM_004637.5	c.484G>A	p.(Val162Met)	1	HSN	High (13)	N/A	21	Probably Damaging	Deleterious	No effect	rs121909079	No MAF	NP	Yes	None
REEP1	NM_001164730.1	c.*50G>A	p.?	1	HMN	N/A	Moderate (4.08)	N/A	N/A	N/A	No effect	rs189652973	0.01997	0.054	Yes	None
SCN9A	NM_002977.3	c.2159T>A	p.(Ile720Lys)	1	CMT2	Moderate (11)	N/A	102	Failed	Deleterious	No effect	rs200945460	0.03994	0.017	Yes	None
		c.1376C>G	p.(Ser459*)	2	Complex, Complex	N/A	High (6.26)	N/A	N/A	N/A	No effect	rs121908908	No MAF	NP	Yes	AR, segregates with disease
SH3TC2	NM_024577.3	c.505T>C	p.(Tyr169His)	2	CMT2, Complex	High (8)	N/A	83	Possibly Damaging	Deleterious	No effect	rs80359890	0.01997	0.238	Yes	None
		c.2710C>T	p.(Arg904*)	2	CMT1, CMT1	N/A	Moderate (3.51)	N/A	N/A	N/A	No effect	rs80338931	No MAF	0.015	Yes	None
		c.2860C>T	p.(Arg954*)	13	CMT1 (x13)	N/A	Weak (1.74)	N/A	N/A	N/A	No effect	rs80338933	No MAF	0.085	Yes	AR, biparental inheritance
		c.3325C>T	p.(Arg1109*)	1	CMT1	N/A	Weak (0.12)	N/A	N/A	N/A	No effect	rs80338934	No MAF	NP	Yes	None
SPTLC2	NM_004863.3	c.544G>C	p.(Ala182Pro)	1	CMT2	High (11)	N/A	27	Probably Damaging	Deleterious	No effect	NP	NP	NP	Yes	AD, segregates with disease
TRPV4	NM_021625.4	c.1858G>A	p.(Val620Ile)	1	CMT2	High (14)	N/A	29	Probably Damaging	Tolerated	No effect	rs121912633	0.01997	NP	Yes	de novo
