# Supplementary material for: Application of targeted multi-gene panel testing for the diagnosis of inherited peripheral neuropathy provides a high diagnostic yield with unexpected phenotype-genotype variability
Source: BMC Med Genet. 2015 Sep 21;16:84. doi: 10.1186/s12881-015-0224-8 (PMC4578331; doi:10.1186/s12881-015-0224-8)
Supplement: Additional file 2: Table S2. — Likely Pathogenic Variants (Class 4) (XLSX 20 kb) [file 12881_2015_224_MOESM2_ESM.xlsx]

## Sheet: ST2
Supplementary Table 2: Likely Pathogenic Variants (Class 4)					N/A = not applicable	NP = not present	MAF = Minor Allele Frequency		AR = Autosomal Recessive		AD = Autosomal Dominant
Gene	Ref Sequence	Variant		Occurrence in this cohort	Patient Phenotypes in this cohort	Amino Acid Conservation (# species in multiple alignment)	Nucleotide Conservation if synonymous/splice site change (PhyloP)	Grantham score	Polyphen2 HumVar Prediction	SIFT Prediction	Splice Site Prediction (5 tools)	dbSNP v142 rs #	% MAF dbSNP v142	% MAF EVS v6500	Described as pathogenic in the literature	Familial results in this cohort
AARS	NM_001605.2	c.1647G>A	p.(=)	1	Mixed	N/A	Weak (0.53)	N/A	N/A	N/A	3/5 novel donor	NP	NP	NP	No	None
		c.2063A>G	p.(Glu688Gly)	1	HSN	High (15)	N/A	98	Probably Damaging	Deleterious	No effect	NP	NP	NP	No	AD, segregates with disease
ATP7A	NM_000052.6	c.2303C>G	p.(Ala768Gly)	1	CMT1	High (11)	N/A	60	Probably Damaging	Tolerated	No effect	NP	NP	NP	No	None
DNM2	NM_001005360.2	c.1106G>A	p.(Arg369Gln)	1	HMN	High (14)	N/A	43	Benign	Deleterious	No effect	rs121909089	No MAF	NP	Yes	AD, segregates with disease
DYNC1H1	NM_001376.4	c.592C>A	p.(Gln198Lys)	1	CMT2	High (11)	N/A	53	Probably Damaging	Deleterious	No effect	NP	NP	NP	No	AD, segregates with disease
		c.752G>A	p.(Arg251His)	1	HMN	High (11)	N/A	29	Probably Damaging	Deleterious	No effect	NP	NP	NP	No	AD, segregates with disease
		c.7922A>G	p.(Tyr2641Cys)	1	CMT2	High (11)	N/A	194	Probably Damaging	Deleterious	No effect	NP	NP	NP	No	None
		c.1012G>A	p.(Asp338Asn)	1	CMT2	High (11)	N/A	23	Benign	Deleterious	No effect	NP	NP	NP	No but proximate	None
		c.1195A>G	p.(Arg399Gly)	2	HMN, HMN	High (11)	N/A	125	Possibly Damaging	Tolerated	No effect	NP	NP	NP	Yes (poster)	None
		c.1809A>T	p.(Glu603Asp)	1	HMN	High (11)	N/A	45	Possibly Damaging	Deleterious	No effect	NP	NP	NP	No but proximate	AD, segregates with disease
		c.3500T>A	p.(Val1167Glu)	1	HMN	High (11)	N/A	121	Probably Damaging	Deleterious	No effect	NP	NP	NP	No	de novo
		c.3606C>A	p.(Phe1202Leu)	1	HMN	High (11)	N/A	22	Possibly Damaging	Deleterious	No effect	NP	NP	NP	No	AD, segregates with disease
		c.4259T>G	p.(Leu1420Arg)	1	CMT2	High (11)	N/A	102	Probably Damaging	Deleterious	No effect	NP	NP	NP	No	de novo
		c.4808G>C	p.(Arg1603Thr)	1	Complex	High (11)	N/A	71	Probably Damaging	Deleterious	No effect	NP	NP	NP	No but proximate	de novo
FGD4	NM_139241.2	c.1329C>A	p.(Tyr443*)	2	CMT1, CMT1	N/A	Weak (1.42)	N/A	N/A	N/A	No effect	NP	NP	NP	No	None
FIG4	NM_014845.5	c.281G>A	p.(Gly94Asp)	1	CMT1	High (12)	N/A	94	Probably Damaging	Deleterious	No effect	NP	NP	NP	No	None
		c.2065dupA	p.(Thr689Asnfs*12)	1	CMT1	N/A	N/A	N/A	N/A	N/A	N/A	NP	NP	NP	No	None
GAN	NM_022041.3	c.1-?_167+?del	p.?	2	Complex, Complex	N/A	N/A	N/A	N/A	N/A	N/A	NP	NP	NP	No	None
GARS	NM_002047.1	c.140G>A	p.(Arg47His)	1	CMT2	High (11)	N/A	29	Probably damaging	Deleterious	No effect	rs200887429	0.01997	0.017	No	Asymptomatic parent is heterozygous, however incomplete penetrance recorded
		c.485A>G	p.(His162Arg)	1	HMN	High (11)	N/A	29	Probably Damaging	Deleterious	No effect	NP	NP	NP	No	None
		c.817G>A	p.(Gly273Arg)	1	HMN	High (11)	N/A	125	Probably damaging	Deleterious	No effect	NP	NP	NP	No	None
		c.837G>C	p.(Glu279Asp)	1	HMN	High (11)	N/A	45	Probably Damaging	Deleterious	No effect	NP	NP	NP	No but proximate	None
		c.1366A>C	p.(Lys456Gln)	1	HMN	High (11)	N/A	53	Benign	Deleterious	No effect	NP	NP	NP	No	AD, segregates with disease
GDAP1	NM_018972.2	c.310G>A	p.(Glu104Lys)	2	CMT2, CMT2	Moderate (12)	High (5.45)	56	Benign	Tolerated	3/5 abolishes donor, creates acceptor 1nt downstream	NP	NP	NP	No	Proband appears homozygous. Asymptomatic parent is heterozygous.
		c.399G>A	p.(Met133Ile)	1	CMT1	High (12)	High (5.69)	10	Benign	Tolerated	4/5 novel acceptor	rs139808557	No MAF	0.0077	Yes (poster)	None
		c.501dupA	p.(Glu168Argfs*3)	1	CMT2	N/A	N/A	N/A	N/A	N/A	N/A	NP	NP	NP	No	None
		c.714G>C	p.(Trp238Cys)	1	CMT1	High (12)	N/A	215	Probably Damaging	Deleterious	No effect	NP	NP	NP	No but proximate	None
GJB1	NM_000166.5	c.124_125delAG	p.(Ser42Cysfs*4)	1	CMT2	N/A	N/A	N/A	N/A	N/A	N/A	NP	NP	NP	No but same codon	None
		c.608_609dupTC	p.(Leu204Serfs*50)	1	Mixed	N/A	N/A	N/A	N/A	N/A	N/A	NP	NP	NP	No	None
		c.838T>C	p.(Cys280Arg)	1	Mixed	High (15)	N/A	180	Benign	Deleterious	No effect	NP	NP	NP	No but same codon	None
		c.-5413_-49delins32	p.?	2	CMT1, CMT2	N/A	N/A	N/A	N/A	N/A	N/A	NP	NP	NP	No	Segregates with disease, X-linked pedigree
		c.(?_-544)_(*20_?)del	p.0	1	CMT1	N/A	N/A	N/A	N/A	N/A	N/A	NP	NP	NP	No	Segregates with disease, X-linked pedigree
HSPB1	NM_001540.3	c.45C>A	p.(Ser15Arg)	1	CMT2	High (12)	N/A	110	Probably Damaging	Deleterious	No effect	NP	NP	NP	No but same codon	None
		c.116C>T	p.(Pro39Leu)	1	HMN	Moderate (12)	N/A	98	Benign	Tolerated	No effect	NP	NP	NP	Yes	None
IGHMBP2	NM_002180.2	c.2T>C	p.(Met1?)	2	CMT1, CMT1	N/A	Weak (1.01)	N/A (ATG)	N/A	N/A	N/A	NP	NP	NP	No	AR, biparental inheritance
		c.661delA	p.(Thr221Profs*12)	1	HMN	N/A	N/A	N/A	N/A	N/A	N/A	NP	NP	NP	Yes	None
		c.709A>G	p.(Lys237Glu)	1	HMN	High (11)	N/A	56	Probably Damaging	Deleterious	No effect	NP	NP	NP	No	AR, biparental inheritance
		c.791G>T	p.(Arg264Leu)	4	CMT2, CMT2, CMT2, CMT2	High (11)	N/A	102	Probably Damaging	Deleterious	No effect	NP	NP	NP	No	None
		c.848T>C	p.(Val283Ala)	1	Mixed	High (11)	N/A	64	Possibly Damaging	Deleterious	No effect	NP	NP	NP	No	None
		c.1193C>T	p.(Ala398Val)	1	CMT1, CMT2	High (11)	Moderate (3.84)	64	Probably Damaging	Deleterious	4/5 novel donor	rs35193202	0.0599	0.162	No	None
		c.1451C>T	p.(Thr484Met)	1	CMT1	High (11)	N/A	81	Probably Damaging	Tolerated	No effect	NP	NP	NP	No	AR, biparental inheritance
		c.1604T>C	p.(Ile535Thr)	1	HMN	High (11)	N/A	89	Probably Damaging	Deleterious	No effect	NP	NP	NP	No	None
		c.2356delG	p.(Ala786Profs*45)	1	CMT1	N/A	N/A	N/A	N/A	N/A	N/A	NP	NP	NP	Yes	None
		c.2747G>A	p.(Cys916Tyr)	1	CMT2	High (11)	N/A	194	Probably Damaging	Deleterious	No effect	NP	NP	NP	No	AR, biparental inheritance
IKBKAP	NM_003640.3	c.2066G>A	p.(Arg689Gln)	1	HSN	High (11)	N/A	43	Probably Damaging	Deleterious	No effect	rs201742754	No MAF	NP	No but proximate	None
LMNA	NM_170707.3	c.953C>T	p.(Ala318Val)	1	HMN	High (10)	High (5.61)	64	Benign	Deleterious	4/5 novel donor	NP	NP	NP	Benign missense variant at same codon	de novo
MFN2	NM_014874.3	c.262A>T	p.(Ile88Phe)	1	CMT2	High (11)	N/A	21	Probably Damaging	Deleterious	No effect	NP	NP	NP	No	None
		c.1085C>G	p.(Thr362Arg)	1	HMN	Moderate (11)	N/A	71	Probably Damaging	Deleterious	No effect	NP	NP	NP	No but same codon	None
		c.2194A>G	p.(Lys732Glu)	1	CMT2	High (11)	N/A	56	Probably Damaging	Tolerated	No effect	NP	NP	NP	No but proximate	None
		c.2230G>A	p.(Glu744Lys)	1	CMT2	High (11)	High (5.37)	56	Possibly Damaging	Tolerated	3/5 novel donor	NP	NP	NP	No but same codon	AD, segregates with disease
MPZ	NM_000530.6	c.129_136delCTCCCGGG	p.(Ser44Aspfs*10)	1	CMT1	N/A	N/A	N/A	N/A	N/A	N/A	NP	NP	NP	No	None
		c.152C>G	p.(Ser51Cys)	1	Mixed	High (11)	N/A	112	Probably Damaging	Deleterious	No effect	NP	NP	NP	No but same codon	AD, segregates with disease
		c.164G>T	p.(Ser55Ile)	1	CMT2	High (11)	N/A	142	Probably Damaging	Deleterious	No effect	rs281865133	No MAF	NP	No but proximate	None
NEFL	NM_006158.3	c.299G>C	p.(Arg100Pro)	1	CMT2	High (17)	N/A	103	Probably Damaging	Deleterious	No effect	NP	NP	NP	No	None
		c.803T>G	p.(Leu268Arg)	1	CMT2	High (17)	N/A	102	Probably Damaging	Deleterious	No effect	rs62636502	No MAF	NP	No	None
PMP22	NM_000304.2	c.185T>G	p.(Leu62Arg)	1	HMN	High (12)	N/A	102	Probably Damaging	Deleterious	No effect	NP	NP	NP	No but in mutation hotspot	None
		c.200C>A	p.(Ala67Asp)	1	CMT1	High (12)	N/A	126	Probably Damaging	Deleterious	No effect	NP	NP	NP	No but same codon	None
		c.448G>C	p.(Gly150Arg)	1	CMT2	High (12)	N/A	125	Probably Damaging	Deleterious	No effect	NP	NP	NP	No but same codon	Asymptomatic parent is somatic mosaic
RAB7A	NM_004637.5	c.377A>G	p.(Lys126Arg)	1	CMT2	High (13)	High (4.81)	26	Probably Damaging	Deleterious	4/5 novel acceptor	NP	NP	NP	No but proximate	None
		c.474_476delinsAGT	p.(Ala159Val)	1	CMT2	High (13)	N/A	64	Benign	Deleterious	No effect	NP	NP	NP	No but proximate	None
REEP1	NM_001164730.1	c.212T>C	p.(Phe71Ser)	1	HMN	High (11)	N/A	155	Probably Damaging	Deleterious	No effect	NP	NP	NP	No	None
SBF2	NM_030962.3	c.620G>T	p.(Gly207Val)	1	CMT1	Moderate (11)	N/A	109	Probably Damaging	Deleterious	No effect	NP	NP	NP	No	AR, biparental inheritance
		c.1396-?_3652+?del	p.(Glu466-?_Ala1218+?del)	1	CMT1	N/A	N/A	N/A	N/A	N/A	N/A	NP	NP	NP	No	None
		c.2215G>A	p.(Glu739Lys)	1	CMT1	Moderate (11)	N/A	56	Probably Damaging	Deleterious	No effect	NP	NP	NP	No	None
		c.2536+1G>A	p.?	1	CMT1	N/A	High (6.18)	N/A	N/A	N/A	5/5 abolishes donor site	NP	NP	NP	No	AR, biparental inheritance
SCN9A	NM_002977.3	c.2937delT	p.(Ile979Metfs*3)	1	HSN	N/A	N/A	N/A	N/A	N/A	N/A	NP	NP	NP	No	None
SEPT9	NM_006640.4	c.299_300delinsCC	p.(Gln100Pro)	2	Complex, Complex	Moderate (14)	N/A	76	Probably Damaging	Deleterious	No effect	NP	NP	NP	No	None
SH3TC2	NM_024577.3	c.287C>T	p.(Ser96Leu)	1	CMT1	High (8)	N/A	145	Probably Damaging	Deleterious	No effect	NP	NP	NP	No	AR, biparental inheritance
		c.1306T>A	p.(Ser436Thr)	1	CMT2	High (8)	N/A	58	Benign	Tolerated	No effect	NP	NP	NP	No	AD, segregates with disease
		c.1520_1523delTTGT	p.(Phe507Trpfs*16)	1	CMT1	N/A	N/A	N/A	N/A	N/A	N/A	NP	NP	NP	No	AR, biparental inheritance
		c.2208delC	p.(Cys737Alafs*14)	2	CMT1, CMT1	N/A	N/A	N/A	N/A	N/A	N/A	NP	NP	NP	No	None
SLC12A6	NM_133647.1	c.1592-2A>G	p.?	1	CMT2	N/A	High (4.48)	N/A	N/A	N/A	2/5 abolishes acceptor	NP	NP	NP	No	AR, biparental inheritance and segregates with disease
		c.(?_-1)_(*1_?)del	p.0	1	CMT2	N/A	N/A	N/A	N/A	N/A	No effect	NP	NP	NP	No	AR, biparental inheritance and segregates with disease
SPTLC2	NM_004863.3	c.529A>C	p.(Asn177His)	1	HSN	High (11)	N/A	68	Probably Damaging	Deleterious	No effect	NP	NP	NP	No but proximate	None
		c.893A>G	p.(Tyr298Cys)	1	HMN	High (11)	N/A	194	Possibly Damaging	Deleterious	No effect	NP	NP	NP	No	None
		c.1142T>C	p.(Phe381Ser)	1	HSN	High (11)	N/A	155	Probably Damaging	Deleterious	No effect	NP	NP	NP	No but proximate	None
		c.1513G>A	p.(Glu505Lys)	1	CMT2	High (11)	N/A	56	Probably Damaging	Deleterious	No effect	NP	NP	NP	No but proximate	None
