# Supplementary material for: Application of targeted multi-gene panel testing for the diagnosis of inherited peripheral neuropathy provides a high diagnostic yield with unexpected phenotype-genotype variability
Source: BMC Med Genet. 2015 Sep 21;16:84. doi: 10.1186/s12881-015-0224-8 (PMC4578331; doi:10.1186/s12881-015-0224-8)
Supplement: Additional file 3: Table S3. — Variants of Unknown Clinical Significance (Class 3) (XLSX 33 kb) [file 12881_2015_224_MOESM3_ESM.xlsx]

## Sheet: ST3
Supplementary Table 3: Variants of Unknown Clinical Significance (Class 3)						N/A = not applicable	NP = not present	MAF = Minor Allele Frequency		AR = Autosomal Recessive		AD = Autosomal Dominant
Gene	Ref Sequence	Variant		Occurrence in this cohort	Patient Phenotypes in this cohort	Amino Acid Conservation (# species in multiple alignment)	Nucleotide Conservation if synonymous/splice site change (PhyloP)	Grantham score	Polyphen2 HumVar Prediction	SIFT Prediction	Splice Site Prediction (5 tools)	dbSNP v142 rs #	% MAF dbSNP v142	% MAF EVS v6500	Described as pathogenic in the literature	Familial results in this cohort
AARS	NM_001605.2	c.904G>A	p.(Ala302Thr)	1	CMT1	High (15)	N/A	58	Probably Damaging	Tolerated	No effect	rs576221121	0.09984	NP	No but proximate	None
		c.247A>T	p.(Asn83Tyr)	1	CMT1	High (15)	N/A	143	Probably Damaging	Deleterious	No effect	NP	NP	NP	No but proximate	None
		c.2459A>G	p.(Lys820Arg)	4	CMT2, CMT2, HMN, HMN	High (15)	N/A	26	Possibly Damaging	Tolerated	No effect	rs147319762	0.1997	0.123	No	Multiple asymptomatic heterozygotes
		c.2166C>A	p.(Phe722Leu)	1	Complex	High (15)	N/A	22	Possibly Damaging	Deleterious	No effect	rs115882953	0.1198	0.2	No	Asymptomatic parent is heterozygous
ARHGEF10	NM_014629.2	c.401C>T	p.(Ala134Val)	1	HMN	Moderate (12)	N/A	64	Probably Damaging	Tolerated	No effect	rs151080025	No MAF	0.138	No	None
		c.667G>C	p.(Asp223His)	1	CMT2	Moderate (12)	N/A	81	Probably Damaging	Deleterious	No effect	rs372433526	No MAF	0.0077	No	None
		c.823C>T	p.(Arg275Cys)	1	HSN	High (12)	N/A	180	Probably Damaging	Deleterious	No effect	NP	NP	NP	No	None
		c.991G>A	p.(Gly331Ser)	1	HSN	Moderate (12)	N/A	56	Probably Damaging	Tolerated	No effect	NP	NP	NP	No but proximate	None
		c.1315C>G	p.(Leu439Val)	1	CMT2	Moderate (12)	Moderate (3.84)	32	Benign	Tolerated	4/5 novel donor	rs150372520	0.01997	0.023	No	None
		c.1439C>T	p.(Ser480Leu)	1	CMT1	Moderate (12)	N/A	145	Probably Damaging	Tolerated	No effect	rs201240439	No MAF	NP	No	Asymptomatic parents are heterozygous
		c.1540T>C	p.(Phe514Leu)	1	Complex	High (12)	N/A	22	Possibly Damaging	Tolerated	No effect	NP	NP	NP	No	None
		c.1946T>C	p.(Met649Thr)	1	CMT1	Moderate (12)	N/A	81	Possibly Damaging	Deleterious	No effect	NP	NP	NP	No	None
		c.1949G>A	p.(Cys650Tyr)	1	HMN	High (12)	High (5.53)	194	Probably Damaging	Deleterious	2/5 novel donor	NP	NP	NP	No	None
		c.2402C>T	p.(Thr801Met)	1	CMT2	Moderate (12)	N/A	81	Possibly Damaging	Deleterious	No effect	NP	NP	NP	No	NP in asymptomatic offspring
		c.2566G>A	p.(Val856Ile)	1	HSN	Moderate (12)	N/A	29	Possibly Damaging	Tolerated	No effect	NP	NP	NP	No	None
		c.3098A>G	p.(Glu1033Gly)	1	CMT2	Moderate (12)	N/A	98	Possibly Damaging	Deleterious	No effect	rs189989926	0.03994	0.023	No	None
BAG3	NM_004281.3	c.67C>T	p.(Pro23Ser)	1	HSN	High (11)	N/A	74	Probably Damaging	Tolerated	No effect	NP	NP	NP	No	None
		c.652C>T	p.(Arg218Trp)	1	CMT1	Moderate (11)	N/A	101	Probably Damaging	Deleterious	No effect	rs397514506	No MAF	NP	No	None
CCT5	NM_012073.3	c.1310C>T	p.(Ala437Val)	1	CMT2	High (12)	High (5.77)	64	Benign	Deleterious	3/5 novel donor	rs149067488	No MAF	0.023	No	None
CTDP1	NM_004715.4	c.2442G>C	p.(Gln814His)	1	HMN	Weak (11)	N/A	24	Probably Damaging	Tolerated	No effect	NP	NP	NP	No	None
DCTN1	NM_004082.4	c.95G>A	p.(Arg32His)	1	CMT1	High (10)	N/A	29	Possibly Damaging	Deleterious	No effect	NP	NP	NP	No but proximate	None
		c.626C>T	p.(Pro209Leu)	1	CMT2	High (10)	N/A	98	Benign	Deleterious	No effect	NP	NP	NP	No	None
		c.753_754delCA	p.(His251Glnfs*48)	1	CMT2	N/A	N/A	N/A	N/A	N/A	No effect	NP	NP	NP	No	None
		c.1231C>T	p.(Arg411Cys)	1	CMT2	High (10)	N/A	180	Benign	Deleterious	No effect	NP	NP	NP	No	None
		c.1324A>G	p.(Met442Val)	1	HMN	High (10)	N/A	21	Benign	Tolerated	No effect	NP	NP	NP	No	None
		c.2258C>T	p.(Thr753Met)	1	CMT1	High (10)	N/A	81	Possibly Damaging	Deleterious	No effect	rs143763184	0.1797	0.231	No	Present in 2 affected offspring. Proband and one offspring also heterozygous for C5 variant in another gene
		c.2278A>G	p.(Met760Val)	2	HMN, HMN	High (10)	High (4.73)	21	Possibly Damaging	Deleterious	4/5 novel donor	NP	NP	NP	No but proximate	None
		c.2303G>A	p.(Arg768His)	1	CMT2	High (10)	N/A	29	Benign	Tolerated	No effect	rs368869853	No MAF	0.0077	No	None
		c.2551C>G	p.(Leu851Val)	2	CMT1, CMT1	High (10)	Moderate (2.30)	32	Benign	Deleterious	4/5 novel donor	rs72659379	0.01997	NP	No	None
		c.3139G>A	p.(Gly1047Arg)	1	CMT2	High (10)	N/A	125	Possibly Damaging	Deleterious	No effect	rs540125422	0.01997	NP	No but proximate	NP in asymptomatic parent
DNM2	NM_001005360.2	c.700G>C	p.(Val234Leu)	1	Complex	High (14)	N/A	32	Possibly Damaging	Deleterious	No effect	NP	NP	NP	No	Asymptomatic parent is heterozygous
		c.788C>T	p.(Pro263Leu)	1	CMT1	High (14)	N/A	98	Probably Damaging	Deleterious	No effect	rs3745674	0.2196	0.0077	No but proximate	Asymptomatic parent is heterozygous
		c.1352G>A	p.(Arg451Gln)	1	CMT2	High (14)	Moderate (3.68)	43	Benign	Tolerated	5/5 novel acceptor	NP	NP	NP	No	None
DYNC1H1	NM_001376.4	c.589C>G	p.(Gln197Glu)	1	CMT2	High (11)	N/A	29	Probably Damaging	Deleterious	No effect	NP	NP	NP	No	AD, some evidence for segregation
		c.875G>A	p.(Arg292Gln)	1	CMT1	High (11)	N/A	43	Benign	Deleterious	No effect	NP	NP	NP	No	Asymptomatic parent is heterozygous
		c.3038C>T	p.(Thr1013Ile)	1	CMT1	Moderate (11)	N/A	89	Benign	Tolerated	No effect	NP	NP	NP	No	None
		c.5248G>A	p.(Val1750Met)	1	CMT2	High (11)	N/A	21	Probably Damaging	Deleterious	No effect	rs199740595	No MAF	NP	No	None
		c.5660G>A	p.(Arg1887His)	1	HMN	High (11)	N/A	29	Probably Damaging	Deleterious	No effect	NP	NP	NP	No	None
		c.8442G>C	p.(Glu2814Asp)	1	CMT2	High (11)	N/A	45	Benign	Tolerated	No effect	NP	NP	NP	No	None
		c.9193G>A	p.(Val3065Met)	1	HMN	High (11)	N/A	21	Probably Damaging	Deleterious	No effect	rs377668381	No MAF	0.0077	No	None
		c.11965C>T	p.(Arg3989Cys)	1	CMT2	Moderate (11)	N/A	180	Possibly Damaging	Deleterious	No effect	rs142701168	No MAF	0.0077	No	None
		c.13349C>T	p.(Thr4450Met)	1	Complex	High (11)	N/A	81	Possibly Damaging	Deleterious	No effect	rs146087540	No MAF	0.0077	No	NP in clinically affected sibling
EGR2	NM_000399.3	c.670C>A	p.(Pro224Thr)	1	CMT2	High (13)	N/A	38	Possibly Damaging	Deleterious	No effect	NP	NP	NP	No	None
		c.877C>T	p.(Arg293Trp)	1	HSN	Moderate (13)	N/A	101	Benign	Deleterious	No effect	rs371616981	No MAF	0.0081	No	None
FAM134B	NM_001034850.2	c.607G>A	p.(Val203Met)	1	CMT1	High (11)	N/A	21	Probably Damaging	Deleterious	No effect	rs143878016	0.1597	0.332	No	None
		c.796C>T	p.(Arg266Cys)	1	CMT2	High (11)	N/A	180	Possibly Damaging	Deleterious	No effect	rs368759467	No MAF	0.0085	No	None
FGD4	NM_139241.2	c.664G>A	p.(Val222Ile)	1	CMT2	High (10)	N/A	29	Probably Damaging	Deleterious	No effect	rs528790143	0.03994	NP	No	None
		c.1366C>A	p.(Pro456Thr)	3	CMT1, CMT2, HMN	High (10)	N/A	38	Probably Damaging	Deleterious	No effect	rs138160928	No MAF	0.138	No	None
FIG4	NM_014845.5	c.101C>T	p.(Thr34Met)	1	CMT1	High (12)	N/A	81	Probably Damaging	Deleterious	No effect	rs375691683	No MAF	0.0077	No but proximate	None
		c.498-13A>G	p.?	1	CMT1	N/A	Weak (0.29)	N/A	N/A	N/A	3/5 novel acceptor	rs199891240	No MAF		No	None
		c.808A>G	p.(Thr270Ala)	1	CMT1	High (12)	N/A	58	Possibly Damaging	Tolerated	No effect	rs61729092	0.4393	0.484	No	None
		c.1012A>G	p.(Thr338Ala)	1	HMN	High (12)	N/A	58	Benign	Tolerated	No effect	NP	NP	NP	No	None
		c.1215_1216delinsTT	p.(Leu405_Pro406delinsPheSer)	1	CMT2	High (12)	N/A	N/A	N/A	N/A	No effect	NP	NP	NP	No	AR. Proband is heterozygous. NP in affected sibling
GAN	NM_022041.3	c.592G>A	p.(Ala198Thr)	1	HMN	High (11)	N/A	58	pos/pos	Deleterious	No effect	NP	NP	NP	No	None
		c.1327C>G	p.(Pro443Ala)	1	CMT2	High (11)	N/A	27	Probably Damaging	Deleterious	No effect	NP	NP	NP	No	None
		c.1630G>A	p.(Val544Met)	1	HMN	High (11)	N/A	21	Possibly Damaging	Deleterious	No effect	rs200071978	No MAF	NP	No but proximate	None
		c.1720C>T	p.(Arg574Cys)	1	Mixed	High (11)	N/A	180	Probably Damaging	Deleterious	No effect	NP	NP	NP	No but proximate	None
GARS	NM_002047.1	c.-123G>A	p.?	1	CMT2	N/A	Not (-0.36)	N/A	N/A	N/A	N/A	NP	NP	NP	No	None
		c.-83G>C	p.?	1	HMN	N/A	Weak (0.04)	N/A	N/A	N/A	N/A	NP	NP	NP	No	AD, some evidence for segregation
		c.641C>T	p.(Thr214Ile)	1	CMT2	High (11)	N/A	89	Benign	Deleterious	No effect	rs2230310	0.1198	0.483	No	Some evidence for non segregation
		c.910A>C	p.(Ser304Arg)	1	HMN	Weak (11)	N/A	110	Benign	Tolerated	No effect	NP	NP	NP	No	None
		c.976delG	p.(Ala326Profs*21)	1	HMN	N/A	High (5.61)	N/A	N/A	N/A	N/A	NP	NP	NP	No	None
GDAP1	NM_018972.2	c.965C>T	p.(Thr322Met)	2	CMT2, HSN	Moderate (12)	N/A	81	Benign	Deleterious	No effect	rs199529910	No MAF	0.0077	No but proximate	None
		c.1039A>G	p.(Met347Val)	1	Complex	Moderate (12)	N/A	21	Benign	Deleterious	No effect	NP	NP	NP	No	None
GJB1	NM_000166.5	c.-17+4delA	p.?	1	CMT2	N/A	Weak (1.34)	N/A	N/A	N/A	5/5 >10% reduction in donor site values	NP	NP	NP	No	None
		c.-205A>C	p.?	1	Complex	N/A	Moderate (3.35)	N/A	N/A	N/A	No effect	NP	NP	NP	No	Some evidence for non segregation
HOXD10	NM_002148.3	c.130G>A	p.(Gly44Arg)	1	CMT2	High (12)	N/A	125	Probably Damaging	Deleterious	No effect	rs145541578	0.0599	0.0077	No	None
		c.170T>C	p.(Leu57Pro)	1	HMN	High (12)	N/A	98	Benign	Deleterious	No effect	rs201449517	No MAF	0.0077	No	None
		c.322A>G	p.(Lys108Glu)	1	HMN	High (12)	N/A	56	Probably Damaging	Deleterious	No effect	NP	NP	NP	No	None
		c.581A>G	p.(Gln194Arg)	1	HMN	High (12)	Moderate (3.11)	43	Benign	Tolerated	5/5 novel acceptor, 8nt downstream of substitution	NP	NP	NP	No	None
		c.894G>T	p.(Glu298Asp)	1	CMT2	High (12)	N/A	45	Probably Damaging	Deleterious	No effect	NP	NP	NP	No	None
		c.952C>A	p.(=)	1	CMT1	N/A	Moderate (2.06)	N/A	N/A	N/A	3/5 novel acceptor	NP	NP	NP	No but proximate	None
		c.998T>C	p.(Leu333Pro)	1	Complex	High (12)	N/A	98	Probably Damaging	Deleterious	No effect	rs144160937	0.2596	0.208	No	None
HSPB1	NM_001540.3	c.44G>A	p.(Ser15Asn)	1	CMT2	High (12)	N/A	46	Benign	Deleterious	No effect	NP	NP	NP	No	None
		250G>A	p.(Gly84Arg)	1	CMT2	High (12)	N/A	125	Probably Damaging	Tolerated	No effect	NP	NP	NP	Yes	Asymptomatic parent is heterozygous
		c.372C>G	p.(His124Gln)	1	HSN	High (12)	N/A	24	Probably Damaging	Deleterious	No effect	rs145243219	0.01997	0.015	No but proximate	None
IGHMBP2	NM_002180.2	c.151C>G	p.(Gln51Glu)	1	HMN	High (11)	N/A	29	Benign	Deleterious	No effect	rs117061430	0.3994	0.493	No	None
		c.767C>G	p.(Ala256Gly)	1	CMT2	High (11)	N/A	60	Possibly Damaging	Tolerated	No effect	rs148095551	0.09984	0.069	No but proximate	None
		c.791G>A	p.(Arg264His)	1	Mixed	High (11)	N/A	102	Probably Damaging	Deleterious	No effect	NP	NP	NP	No	None
		c.1193C>T	p.(Ala398Val)	2	CMT1, CMT1	High (11)	Moderate (3.84)	64	Probably Damaging	Deleterious	4/5 novel donor	rs35193202	0.0599	0.162	No	AR. Both probands are heterozygous and also have a C4 or C5 variant in another gene
		c.2545G>A	p.(Ala849Thr)	1	CMT1	Moderate (11)	N/A	58	Benign	Deleterious	No effect	rs2228208	0.14	0.011	No	None
		c.2612-15G>A	p.?	1	Complex	N/A	Not (-2.54)	N/A	N/A	N/A	No effect	rs372230504	No MAF	0.015	No	None
		c.2752C>T	p.(Arg918Cys)	1	HMN	Moderate (11)	N/A	180	Probably Damaging	Deleterious	No effect	rs199962477	No MAF	NP	No	AR, segregates with disease, no second IGHMBP2 variant
		c.2755C>A	p.(Arg919Ser)	1	Mixed	Moderate (11)	N/A	110	Possibly Damaging	Deleterious	No effect	rs145945230	No MAF	0.031	No	None
		c.2836C>T	p.(Arg946Trp)	1	HMN	Moderate (11)	N/A	101	Probably Damaging	Deleterious	No effect	rs373943338	0.1997	NP	No	None
		c.2837G>A	p.(Arg946Gln)	2	CMT2, HMN	Moderate (11)	N/A	43	Benign	Deleterious	No effect	rs149824485	No MAF	0.085	No	None
		c.2911_2912delAG	p.(Arg971Glufs*4)	1	CMT1	N/A	N/A	N/A	N/A	N/A	N/A	NP	NP	0.82	No	AR, biparental inheritance
		c.2922T>G	p.(Asp974Glu)	2	HSN, Mixed	Moderate (11)	N/A	45	Probably Damaging	Deleterious	No effect	rs147674615	0.03994	0.131	Yes inconclusive	None
IKBKAP	NM_003640.3	c.1213C>T	p.(Arg405Trp)	1	CMT2	Weak (11)	N/A	101	Possibly Damaging	Deleterious	No effect	rs139703788	0.09984	0.069	No	None
		c.2803A>T	p.(Thr935Ser)	2	CMT1, HMN	Moderate (11)	N/A	58	Benign	Tolerated	No effect	rs145484092	No MAF	0.0077	No	None
		c.2825G>A	p.(Arg942Gln)	2	CMT1, HMN	Moderate (11)	N/A	43	Possibly Damaging	Tolerated	No effect	rs149845612	No MAF	0.062	No	None
		c.2386A>G	p.(Met796Val)	1	CMT2	Moderate (11)	N/A	21	Possibly Damaging	Tolerated	No effect	NP	NP	NP	No	None
		c.3767A>G	p.(Gln1256Arg)	1	HMN	High (11)	N/A	43	Probably Damaging	Tolerated	No effect	NP	NP	NP	No	None
KARS	NM_001130089.1	c.637C>T	p.(Gln213*)	1	Complex	N/A	Weak (1.09)	N/A	N/A	N/A	No effect	NP	NP	NP	No	None
		c.656C>T	p.(Thr219Ile)	1	HMN	High (15)	N/A	89	Probably Damaging	Deleterious	No effect	NP	NP	NP	No	None
		c.1342C>T	p.(Arg448Cys)	1	HMN	High (15)	N/A	180	Benign	Deleterious	No effect	rs77573084	0.0599	0.231	No	None
KIF1B	NM_015074.3	c.1579G>A	p.(Gly527Arg)	1	CMT2	High (11)	N/A	125	Probably Damaging	Deleterious	No effect	NP	NP	NP	No	None
		c.2107T>C	p.(Trp703Arg)	1	CMT2	High (11)	N/A	101	Probably Damaging	Deleterious	No effect	rs551543997	0.5391	NP	No	Asymptomatic parent is heterozygous
		c.2473G>A	p.(Glu825Lys)	1	CMT2	High (11)	N/A	56	Benign	Deleterious	No effect	NP	NP	NP	No	None
LITAF	NM_004862.3	c.269G>A	p.(Arg90His)	1	HMN	High (12)	N/A	29	Probably Damaging	Deleterious	No effect	rs200789696	No MAF	NP	No but proximate	None
		c.302A>G	p.(Lys101Arg)	1	CMT2	Moderate (12)	Weak (0.93)	26	Benign	Tolerated	5/5 novel acceptor	rs201283647	0.03994	0.039	No but proximate	None
LRSAM1	NM_001005373.3	c.497C>T	p.(Pro166Leu)	1	CMT2	High (13)	N/A	98	Probably Damaging	Deleterious	No effect	rs142085060	0.01997	0.031	No	Asymptomatic parent is heterozygous
		c.1046A>G	p.(Gln349Arg)	1	CMT1	High (13)	N/A	43	Probably Damaging	Deleterious	No effect	rs200595164	0.01997	NP	No	None
MFN2	NM_014874.3	c.-4-13G>T	p.?	1	HSN	N/A	Weak (1.01)	N/A	N/A	N/A	5/5 predict an effect but unclear due to location	rs373679523	0.0599	0.069	No	None
		c.428A>C	p.(Glu143Ala)	1	CMT1	High (11)	N/A	107	Benign	Tolerated	No effect	NP	NP	NP	No	None
		c.749G>A	p.(Arg250Gln)	1	CMT1	Moderate (11)	N/A	43	Benign	Tolerated	No effect	rs140234726	No MAF	0.031	Yes inconclusive	None
		c.809T>C	p.(Met270Thr)	1	CMT2	High (11)	N/A	81	Benign	Tolerated	No effect	NP	NP	NP	No	None
		c.1029_1031delGAG	p.(Arg344del)	1	CMT2	N/A	N/A	N/A	N/A	N/A	N/A	NP	NP	NP	No	None
		c.1452G>A	p.(=)	1	CMT2	N/A	Not (-1.17)	N/A	N/A	N/A	4/5 novel acceptor	rs150043585	0.0599	0.108	No	None
		c.1522T>A	p.(Ser508Thr)	2	CMT2, HMN	Moderate (11)	N/A	58	Benign	Tolerated	No effect	NP	NP	NP	No	None
		c.1936G>A	p.(Val646Ile)	1	Complex	High (11)	N/A	29	Benign	Tolerated	No effect	NP	NP	NP	No	None
MPZ	NM_000530.6	c.200G>A	p.(Arg67His)	1	CMT1	High (11)	N/A	29	Benign	Deleterious	No effect	rs201720099	No MAF	0.015	No	None
MTMR2	NM_016156.5	c.884G>A	p.(Arg295Gln)	1	CMT2	High (12)	N/A	43	Possibly Damaging	Deleterious	No effect	NP	NP	NP	No	None
NDRG1	NM_001135242.1	c.16C>T	p.(Gln6*)	1	CMT2	N/A	Moderate (2.95)	N/A	N/A	N/A	No effect	NP	NP	NP	No	None
		c.421G>A	p.(Ala141Thr)	1	Complex	High (15)	N/A	58	Probably Damaging	Deleterious	No effect	NP	NP	NP	No	AR, segregates with disease, no second NDRG1 variant identified
NEFL	NM_006158.3	c.579G>A	p.(Met193Ile)	1	HMN	Moderate (17)	N/A	10	Benign	Tolerated	No effect	rs367943135	No MAF	0.025	In region of benign SNPs	NP in clinically affected parent
		c.1319C>T	p.(Pro440Leu)	1	CMT1	High (17)	N/A	98	Possibly Damaging	Deleterious	No effect	rs587777882	No MAF	NP	In region of benign SNPs	None
NGF	NM_002506.2	c.173C>T	p.(Ala58Val)	1	HSN	Moderate (15)	Weak (0.12)	64	Benign	Tolerated	3/5 novel donor	rs201861727	0.3195	NP	No	None
NTRK1	NM_002529.3	c.16C>T	p.(Arg6Trp)	1	HMN	High (10)	N/A	101	Benign	Deleterious	No effect	rs201472270	0.03994	NP	No	None
		c.22G>T	p.(Gly8Trp)	1	CMT2	High (10)	N/A	184	Benign	Deleterious	No effect	NP	NP	NP	No	None
		c.481C>T	p.(Arg161Cys)	1	HMN	High (10)	N/A	180	Probably Damaging	Deleterious	No effect	NP	NP	NP	No	None
		c.2339G>A	p.(Arg780Gln)	6	CMT2 (x4) HMN (x2)	High (10)	N/A	43	Benign	Deleterious	No effect	rs35669708	0.3794	0.362	No but same codon	Some evidence for non segregation
PLEKHG5	NM_020631.2	c.83C>T	p.(Pro28Leu)	3	CMT1, CMT1, CMT2	Moderate (12)	N/A	98	Probably Damaging	Deleterious	No effect	rs143585428	No MAF	0.0077	No	None
		c.73C>T	p.(Arg25Trp)	1	CMT1	High (12)	N/A	101	Probably Damaging	Deleterious	No effect	rs377503203	0.01997	0.0077	No	None
		c.1251G>T	p.(Gln417His)	1	HMN	Moderate (12)	N/A	24	Possibly Damaging	Tolerated	No effect	rs568915094	0.09984	NP	No	None
		c.1504A>G	p.(Thr502Ala)	1	CMT2	Moderate (12)	N/A	58	Probably Damaging	Tolerated	No effect	NP	NP	NP	No	None
		c.1705G>A	p.(Asp569Asn)	1	CMT2	High (12)	N/A	23	Probably Damaging	Tolerated	No effect	rs200641225	No MAF	0.038	No but proximate	None
PLEKHG5	NM_001265592.1	c.205T>C	p.(Cys69Arg)	1	Complex	Moderate (12)	N/A	180	Probably Damaging	Deleterious	No effect	NP	NP	NP	No	None
PMP22	NM_000304.2	c.-34-42G>C	p.?	1	CMT1	N/A	Not (-0.84)	N/A	N/A	N/A	No effect	NP	NP	NP	No	Asymptomatic parent is heterozygous
		c.292A>C	p.(Ile98Leu)	1	HMN	High (12)	N/A	5	Benign	Tolerated	No effect	NP	NP	NP	No	None
		c.*3C>T	p.?	1	CMT1	N/A	Not (-0.84)	N/A	N/A	N/A	3/5 novel donor but after STOP	rs373690370	No MAF	0.015	No	None
PRX	NM_181882.2	c.-20A>C	p.?	1	CMT2	N/A	Not (-0.28)	N/A	N/A	N/A	4/5 loss of donor but upstream of ATG	NP	NP	NP	No	None
		c.416_418delAGA	p.(Lys139del)	1	CMT2	N/A	N/A	N/A	N/A	N/A	No effect	NP	NP	NP	No	Asymptomatic parent is heterozygous. AD C5 variant in another gene segregates with disease.
		c.540G>A	p.(=)	1	HSN	N/A	Not (-1.01)	N/A	N/A	N/A	3/5 novel acceptor	rs371243093	0.01997	0.047	No	None
		c.823C>A	p.(Leu275Ile)	1	HMN	Moderate (11)	N/A	5	Probably Damaging	Deleterious	No effect	rs200033507	No MAF	0.072	No	None
		c.1574T>C	p.(Val525Ala)	2	HMN, HMN	Moderate (11)	N/A	64	Benign	Deleterious	No effect	rs149715830	0.01997	0.131	No	None
		c.2254G>A	p.(Glu752Lys)	2	CMT2, HMN	Moderate (11)	N/A	56	Possibly Damaging	Deleterious	No effect	rs147587689	0.03994	0.069	No	None
		c.2548C>G	p.(Pro850Ala)	2	CMT1, CMT1	Moderate (11)	N/A	27	Probably Damaging	Deleterious	No effect	rs141686828	0.01997	0.069	No	None
		c.2999C>T	p.(Ala1000Val)	1	CMT2	Moderate (11)	N/A	64	Benign	Deleterious	No effect	NP	NP	NP	No	None
		c.3209G>A	p.(Arg1070Gln)	1	HMN	High (11)	N/A	43	Probably Damaging	Deleterious	No effect	rs146222815	No MAF	0.046	No	None
		c.3373G>A	p.(Gly1125Ser)	1	CMT2	High (11)	N/A	56	Possibly Damaging	Deleterious	No effect	rs148939995	No MAF	0.238	No	None
		c.3838G>C	p.(Glu1280Gln)	1	HMN	High (11)	Moderate (2.79)	29	Probably Damaging	Deleterious	4/5 novel acceptor	rs146205352	0.09984	0.116	No	None
SBF2	NM_030962.3	c.586G>A	p.(Gly196Ser)	1	HMN	Moderate (11)	N/A	56	Benign	Deleterious	No effect	rs150725040	No MAF	0.0077	No	None
		c.2846C>T	p.(Ser949Phe)	1	CMT2	High (11)	N/A	155	Probably Damaging	Deleterious	No effect	NP	NP	NP	No	None
		c.5014_5016delAAA	p.(Lys1672del)	1	Complex	N/A	N/A	N/A	N/A	N/A	N/A	NP	NP	0.14	No	None
SCN9A	NM_002977.3	c.360T>G	p.(Ile120Met)	1	CMT1	High (11)	N/A	10	failed	Deleterious	No effect	NP	NP	NP	No	None
		c.1555G>A	p.(Glu519Lys)	1	CMT1	High (11)	N/A	56	failed	Deleterious	No effect	rs187453572	0.0599	0.091	No	None
		c.1805T>A	p.(Ile602Asn)	1	CMT2	High (11)	N/A	149	Benign	Deleterious	No effect	NP	NP	NP	No but proximate	None
		c.1844A>G	p.(Asn615Ser)	1	CMT2	High (11)	Moderate (2.55)	46	failed	Deleterious	5/5 novel donor	NP	NP	NP	No	None
		c.1964A>G	p.(Lys655Arg)	1	HMN	Moderate (11)	N/A	26	Benign	Tolerated	No effect	rs121908919	0.07987	0.159	No	None
		c.2404A>G	p.(Ser802Gly)	1	HMN	High (11)	N/A	56	Benign	Deleterious	No effect	rs201890240	0.599	NP	No	None
		c.2428G>A	p.(Val810Met)	1	Complex	High (11)	N/A	21	Benign	Deleterious	No effect	rs41268671	0.01997	0.0082	No	None
		c.2626C>T	p.(Leu876Phe)	1	CMT2	High (11)	N/A	22	Probably Damaging	Deleterious	No effect	rs371899106	No MAF	0.0077	No	None
		c.3184G>A	p.(Asp1062Asn)	1	CMT2	Weak (11)	N/A	23	Benign	Deleterious	No effect	rs201389358	No MAF	NP	No	None
		c.3238A>G	p.(Ile1080Val)	1	CMT2	High (11)	N/A	29	failed	Deleterious	No effect	rs202212176	No MAF	NP	No	None
		c.3369G>T	p.(Leu1123Phe)	2	CMT2, HSN	Moderate (11)	N/A	22	Benign	Deleterious	No effect	rs200160858	0.0599	0.033	No	None
		c.3476T>C	p.(Ile1159Thr)	1	Complex	Moderate (11)	N/A	89	not available	Deleterious	No effect	rs73019664	0.1597	0.091	No	None
		c.5351A>C	p.(Gln1784Pro)	1	HMN	High (11)	High (5.13)	76	Probably Damaging	Deleterious	4/5 novel acceptor	NP	NP	NP	No	None
SEPT9	NM_006640.4	c.251A>G	p.(Glu84Gly)	1	HSN	Weak (14)	N/A	98	Probably Damaging	Deleterious	No effect	NP	NP	NP	No	None
		c.388C>T	p.(Arg130Trp)	1	CMT2	Moderate (14)	N/A	101	Probably Damaging	Deleterious	No effect	rs544797046	0.1797	NP	No	None
		c.1009C>T	p.(Arg337Trp)	1	CMT1	High (14)	N/A	101	Probably Damaging	Deleterious	No effect	rs199557573	No MAF	0.055	No	None
SH3TC2	NM_024577.3	c.2930C>T	p.(Pro977Leu)	1	CMT1	High (8)	N/A	98	Benign	Tolerated	No effect	rs377107301	No MAF	0.0077	No	None
		c.3380G>A	p.(Arg1127Gln)	3	CMT1, Complex, Complex	High (8)	N/A	43	Probably Damaging	Deleterious	No effect	rs139192433	0.03994	0.162	No	All probands heterozygous. AD C5 variant in another gene segregates with disease in one case.
		c.79A>G	p.(Thr27Ala)	1	HMN	Weak (8)	N/A	58	Benign	Tolerated	No effect	rs141649676	0.03994	0.169	Y inconclusive	None
		c.257A>G	p.(Gln86Arg)	1	Complex	High (8)	N/A	43	Benign	Tolerated	No effect	rs138429238	0.01997	0.054	No	None
		c.473T>G	p.(Val158Gly)	1	HMN	High (8)	Moderate (3.76)	109	Probably Damaging	Deleterious	3/5 novel donor	NP	NP	NP	No	None
		c.1402_1403delinsTT	p.(Ala468Phe)	3	CMT1, CMT2, CMT2	High (8)	N/A	113	Possibly Damaging	Tolerated	No effect	NP	NP	NP	No	None
		c.1973G>A (mosaic)	p.(Arg658His)	1	CMT2	High (8)	N/A	29	Benign	Deleterious	No effect	rs138040787	No MAF	0.002	No but same codon	None
		c.2306A>G	p.(Glu769Gly)	1	Complex	Weak (8)	High (4.97)	98	Benign	Deleterious	3/5 novel acceptor	rs151317042	0.01997	0.038	No	None
		c.3686A>T	p.(Asp1229Val)	1	HMN	High (8)	N/A	152	Probably Damaging	Deleterious	No effect	rs146920285	0.1997	0.331	No	None
SLC12A6	NM_133647.1	c.668T>C	p.(Ile223Thr)	1	CMT2	Moderate (14)	N/A	89	Probably Damaging	Deleterious	No effect	NP	NP	NP	No	None
		c.745+2T>A	p.?	1	CMT2	N/A	High (4.64)	N/A	N/A	N/A	5/5 abolishes donor	NP	NP	NP	No	None
		c.1778G>A	p.(Arg593Lys)	1	HSN	Moderate (14)	N/A	26	Possibly Damaging	Tolerated	No effect	NP	NP	NP	No	None
SOX10	NM_006941.3	c.994G>A	p.(Ala332Thr)	1	CMT2	High (14)	N/A	58	Benign	Deleterious	No effect	NP	NP	NP	No but proximate	None
SPTLC1	NM_006415.3	c.1126G>C	p.(Ala376Pro)	1	HMN	Moderate (15)	N/A	27	Benign	Deleterious	No effect	NP	NP	NP	No but proximate	None
SPTLC2	NM_004863.3	c.761G>C	p.(Cys254Ser)	1	Complex	High (11)	N/A	112	Possibly Damaging	Deleterious	No effect	rs572378641	0.03994	NP	No	Some evidence for non segregation
		c.1628G>A	p.(Arg543Gln)	1	CMT2	High (11)	Moderate (2.95)	43	Benign	Deleterious	3/5 novel acceptor	NP	NP	NP	No	None
		c.1664C>T	p.(Thr555Met)	1	CMT1	High (11)	N/A	81	Possibly Damaging	Deleterious	No effect	rs138652708	0.2596	0.308	No	None
TDP1	NM_018319.3	c.1106A>C	p.(Asn369Thr)	1	HMN	Weak (13)	N/A	65	Benign	Tolerated	No effect	NP	NP	NP	No	None
		c.1343G>A	p.(Arg448Gln)	1	CMT1	Moderate (13)	N/A	43	Probably Damaging	Tolerated	No effect	rs144746398	No MAF	0.031	No but proximate	None
TRPV4	NM_021625.4	c.184G>A	p.(Asp62Asn)	1	Complex	Moderate (14)	N/A	23	Possibly Damaging	Deleterious	No effect	NP	NP	NP	No	None
		c.1139C>T	p.(Thr380Met)	1	Complex	Moderate (14)	N/A	81	Benign	Tolerated	No effect	NP	NP	NP	No	None
		c.1796C>T	p.(Thr599Met)	1	CMT2	High (14)	N/A	81	Probably Damaging	Deleterious	No effect	NP	NP	NP	No	None
		c.2472G>A	p.(=)	1	HMN	N/A	Not (-3.10)	N/A	N/A	N/A	3/5 novel acceptor	rs149988106	0.01997	0.092	No	None
WNK1	NM_001184985.1	c.4358G>A	p.(Ser1453Asn)	1	HSN	High (10)	N/A	46	Possibly Damaging	Deleterious	No effect	rs72650720	0.01997	0.069	No	None
YARS	NM_003680.3	c.58-4A>G	p.?	1	HMN	N/A	Weak (0.69)	N/A	N/A	N/A	5/5 novel acceptor 3nt upstream	NP	NP	NP	No	None
